# Supplementary material for: Assessment of the Functioning Profile of Patients with Lung Cancer Undergoing Lobectomy in Relation to the ICF Rehabilitation Core Set
Source: J Clin Med. 2023 Nov 9;12(22):6995. doi: 10.3390/jcm12226995 (PMC10672391; doi:10.3390/jcm12226995)
Supplement: Supplementary file 1 [file jcm-12-06995-s001.zip]

Archive with 1 entries (1 files):
- jcm-2639407-supplementary.pdf
